# Supplementary material for: Diversification of the Alpine Chipmunk, Tamias alpinus, an alpine endemic of the Sierra Nevada, California
Source: BMC Evol Biol. 2014 Feb 23;14:34. doi: 10.1186/1471-2148-14-34 (PMC4077034; doi:10.1186/1471-2148-14-34)
Supplement: Additional file 7 — Microsatellite Genotype Data used in STRUCTURE analysis. [file 1471-2148-14-34-S7.txt]

		eu26		eu41		eu86		eu94		eu37		A2		A101		A108		B111		B12		C2		C122		D107		D115
Kerrick_216690	1	169	169	153	159	153	155	109	113	140	140	264	305	165	165	262	265	227	233	281	283	127	127	186	186	181	185	184	184
Ureturn_216271	1	169	181	147	151	149	153	109	109	114	138	321	321	165	165	262	265	233	233	277	281	127	127	114	186	181	181	180	180
Ureturn_216272	1	169	169	149	151	153	164	109	113	114	140	274	274	165	174	262	265	229	239	279	283	127	127	186	186	181	185	184	188
YL222201	1	169	169	145	145	164	164	109	109	138	142	264	274	135	135	259	262	217	233	271	279	127	127	186	186	183	183	180	180
YL222202	1	169	169	145	145	164	164	109	109	138	142	264	274	135	135	259	262	217	233	271	279	127	127	186	186	183	187	180	180
YL222206	1	169	181	151	155	155	164	113	113	114	140	264	286	135	135	250	253	233	233	271	281	127	131	186	186	183	195	180	188
YL222207	1	169	171	151	153	153	164	113	113	140	140	264	307	165	168	250	265	229	233	271	283	127	131	186	186	177	183	188	188
YL222208	1	169	181	151	155	155	164	109	113	140	140	264	264	135	165	253	259	231	233	281	283	127	131	186	186	-9	-9	180	188
YL222209	1	169	171	153	153	155	155	109	113	138	142	264	286	162	165	265	265	229	233	277	283	127	127	186	186	177	187	184	188
YLJLP24337	1	169	171	149	153	155	155	113	113	114	114	264	264	171	174	262	262	217	233	283	285	127	127	114	186	183	183	180	184
YLJLP24338	1	169	171	149	153	155	157	111	111	138	140	264	264	165	165	262	262	229	239	283	283	127	127	186	186	183	183	184	188
YLJLP24345	1	169	169	151	153	149	151	109	113	140	140	264	304	162	171	-9	-9	229	233	279	283	127	127	186	186	-9	-9	180	180
YLJLP24355	1	167	171	149	153	153	164	109	109	140	142	307	307	165	168	265	265	217	229	271	283	127	131	186	186	181	181	180	188
YLJLP24356	1	169	181	149	153	149	164	109	113	114	140	264	274	162	165	256	265	217	237	281	283	127	127	186	186	181	183	180	188
YLJLP24357	1	169	169	149	151	155	164	109	113	138	140	252	264	-9	-9	-9	-9	-9	-9	271	281	127	127	186	186	-9	-9	180	188
YLJLP24359	1	169	169	149	151	155	155	113	113	138	140	274	304	162	165	262	265	229	239	271	283	127	127	186	186	181	181	180	184
YLJLP24363	1	169	171	-9	-9	151	157	109	113	114	142	264	264	162	165	265	265	229	237	283	283	127	127	186	186	181	181	188	188
YLJLP24365	1	169	181	149	153	153	166	109	109	140	140	264	286	135	135	262	265	237	239	275	283	127	127	186	186	181	181	188	188
YLJLP24369	1	169	169	151	155	151	155	109	113	138	140	274	274	162	168	256	265	227	229	271	283	127	127	186	186	181	181	184	184
YLJLP24373	1	171	181	153	153	151	151	109	113	140	142	264	264	135	135	262	262	227	229	281	283	127	127	186	186	181	187	188	188
YLJLP24374	1	169	169	151	153	151	157	111	113	114	142	264	264	162	165	262	265	229	229	283	283	127	127	186	186	181	181	180	188
GL_ELEMR91b	1	167	181	151	151	153	164	109	111	114	140	264	286	165	165	262	265	229	233	273	285	121	127	186	186	180	184	184	188
GL_ELEMR91	1	169	181	151	151	153	153	109	109	114	138	274	286	162	174	262	268	229	229	281	281	127	127	114	186	181	195	180	188
GL_ELEMR72	1	169	181	149	155	151	153	109	109	140	140	264	264	135	171	253	262	237	239	281	283	127	127	186	186	181	183	180	184
GL_ELEMR85	1	169	181	149	151	153	157	109	109	140	140	292	316	135	171	250	265	233	237	281	281	121	127	186	186	180	180	184	188
GL_ELEMR90	1	169	181	149	149	153	155	109	109	138	142	264	264	135	165	253	262	217	231	283	283	121	127	186	186	181	181	177	180
GL_ELEMR82	1	169	181	149	149	153	155	109	113	114	140	264	316	165	165	262	265	229	239	283	283	121	127	114	186	181	185	180	188
GL_ELEMR76	1	169	183	149	151	153	153	109	111	138	142	264	316	168	171	256	262	229	239	281	283	127	127	186	186	181	181	188	188
GL_ELEMR81	1	169	183	149	151	153	162	109	113	140	142	264	316	165	168	256	259	229	239	271	281	127	131	186	186	181	181	180	188
TLEMR65	1	169	181	151	153	149	174	109	113	114	140	264	304	162	165	262	265	229	229	279	283	123	127	114	186	181	181	184	188
TLEMR59	1	169	169	151	153	153	155	111	113	114	140	264	304	132	132	262	265	227	229	279	283	127	131	186	186	180	180	184	184
TLEMR62	1	167	167	151	153	155	155	113	113	138	140	-9	-9	135	165	262	265	227	229	283	283	127	127	186	186	180	180	180	184
TLEMR63	1	169	181	149	155	155	164	109	115	138	140	264	301	135	162	262	265	229	233	283	283	127	127	114	186	181	181	184	184
TLEMR64	1	167	169	145	153	153	155	113	113	114	140	264	304	132	165	262	262	227	233	283	283	127	127	186	186	180	180	184	184
TL217190	1	169	169	151	153	155	164	109	113	140	140	264	305	165	174	262	262	233	237	271	281	127	127	186	186	180	180	177	180
TLEMR52	1	169	169	153	159	153	155	109	113	140	140	264	305	165	165	262	265	227	233	281	283	127	127	186	186	181	185	184	184
TLEMR53	1	169	181	151	159	153	155	109	113	114	140	289	305	132	165	262	265	229	233	281	283	127	127	186	186	181	185	184	184
MtHEMR71	1	171	181	149	149	153	155	109	109	140	140	264	289	132	165	265	265	239	239	271	279	127	127	186	186	181	185	184	188
MtHEMR66	1	169	169	151	151	155	155	109	113	138	140	264	292	132	162	256	259	229	229	281	283	121	127	186	186	181	181	180	184
MP222199	1	169	181	149	155	153	157	113	113	140	140	264	264	135	135	262	265	227	239	281	283	127	127	186	186	181	185	-9	-9
MP222200	1	169	169	149	155	153	162	111	111	114	140	264	307	171	171	262	262	227	239	281	281	127	127	186	186	179	179	184	184
MPJLP24297	1	169	183	151	155	153	153	111	113	136	140	264	264	165	168	256	265	227	229	271	271	127	127	186	186	181	185	180	188
MPJLP24298	1	167	169	151	151	153	168	109	109	114	140	264	264	165	168	256	268	229	233	279	281	127	127	186	186	181	181	188	188
MPJLP24300	1	169	169	149	155	153	176	105	111	136	138	264	264	135	135	262	262	233	239	271	281	127	127	186	186	181	185	180	184
MPJLP24301	1	169	169	151	155	153	155	109	113	136	138	264	264	135	171	262	265	227	231	271	271	127	127	186	186	181	185	180	188
MPJLP24302	1	169	181	151	155	162	164	109	111	114	114	264	264	135	135	262	265	233	239	271	281	127	127	186	186	179	179	184	196
MPJLP24309	1	169	183	151	151	-9	-9	101	109	-9	-9	264	264	135	165	262	265	-9	-9	273	281	127	131	186	186	-9	-9	184	184
MPJLP24310	1	169	169	149	149	153	157	111	113	138	140	264	264	171	171	262	265	227	233	281	281	127	127	186	186	-9	-9	180	184
MPT174	1	167	169	149	149	155	164	109	111	136	138	264	264	171	171	262	262	217	217	271	271	127	127	186	186	179	179	180	180
MPT175	1	167	181	149	155	164	164	109	111	-9	-9	271	289	135	135	-9	-9	227	227	281	283	127	127	186	186	-9	-9	164	164
MPT180	1	-9	-9	155	155	-9	-9	111	111	114	138	289	307	135	135	-9	-9	227	239	-9	-9	127	127	186	186	-9	-9	164	164
MPT184	1	169	169	-9	-9	164	168	111	111	114	138	289	313	135	165	262	265	227	227	283	283	-9	-9	186	186	-9	-9	164	188
MPt191	1	-9	-9	149	155	153	162	111	111	114	140	264	307	171	171	-9	-9	227	239	273	281	127	127	186	186	-9	-9	164	188
MPT195	1	175	181	149	153	157	164	109	113	114	114	264	304	135	135	268	268	217	227	271	283	127	127	186	186	185	185	180	188
MPT196a	1	169	181	151	155	-9	-9	109	111	114	140	264	307	-9	-9	262	262	239	239	281	281	127	127	186	186	-9	-9	164	164
MPT196b	1	169	171	149	155	-9	-9	111	111	114	138	264	264	165	171	262	262	217	227	281	281	127	127	186	186	-9	-9	188	188
MPT-197_b	1	-9	-9	149	149	-9	-9	109	111	138	138	264	304	165	171	-9	-9	227	239	273	281	127	127	186	186	-9	-9	180	184
MPT197a	1	167	169	149	151	-9	-9	-9	-9	138	140	264	289	165	171	-9	-9	227	239	281	281	127	127	186	186	-9	-9	168	180
MPT198	1	169	171	149	149	153	164	111	111	136	138	264	289	135	135	262	262	217	217	283	283	127	127	186	186	-9	-9	180	184
MPT199	1	-9	-9	149	149	164	176	109	111	138	138	264	304	135	165	-9	-9	217	217	283	283	127	127	186	186	-9	-9	160	160
MPT38	1	169	169	-9	-9	164	164	109	111	140	140	264	289	171	171	256	262	233	239	281	281	127	127	186	186	-9	-9	180	184
MPEMR103	1	169	169	149	151	157	164	113	113	138	140	264	289	171	171	262	265	233	233	281	283	127	131	186	186	179	183	180	188
MtHEMR69	1	169	181	155	155	149	153	109	109	114	114	304	304	132	165	262	265	217	233	271	283	121	127	186	186	181	185	180	188
UCL219986	1	169	169	151	151	153	166	109	111	136	138	264	271	162	165	265	268	233	233	283	283	127	127	186	186	180	195	188	196
UCL219987	1	169	183	153	155	149	159	105	113	114	138	264	305	165	168	262	262	217	227	275	283	127	127	186	186	180	180	184	184
UCL219988	1	173	183	153	155	149	153	105	105	138	140	267	305	135	165	262	262	229	229	275	283	127	127	186	186	180	184	184	188
UCL219989	1	169	181	151	159	155	155	109	109	140	140	264	307	165	171	259	262	229	233	281	285	127	127	186	186	180	180	180	184
UCL219990	1	171	181	-9	-9	155	155	105	109	0	0	292	307	135	171	265	265	229	233	283	283	127	127	186	186	180	180	184	184
UCL219991	1	169	171	149	153	159	159	105	109	114	138	264	305	165	168	262	265	227	233	283	283	127	131	186	186	180	180	177	184
UCL219992	1	169	171	149	151	155	159	109	113	114	140	264	264	165	165	265	265	233	239	283	283	127	131	186	186	180	181	177	184
UCL219993	1	171	183	151	153	155	159	105	109	138	140	264	305	165	168	262	265	227	239	275	285	127	127	186	186	180	180	184	184
UCL219994	1	169	181	151	159	155	159	109	111	114	138	264	307	165	165	262	265	233	239	283	283	127	127	186	186	180	180	184	184
UCL219995	1	169	171	151	155	155	155	109	113	114	114	264	264	135	168	262	265	217	229	283	283	127	131	114	186	180	195	184	184
UCL219996	1	169	181	151	151	155	166	109	111	140	140	292	307	162	165	262	265	233	239	283	283	127	127	114	186	180	180	184	184
UCL219997	1	169	183	151	153	155	159	105	111	138	140	264	264	135	165	262	262	227	233	283	283	127	127	186	186	180	195	184	184
VL_EL_FC207203	1	167	181	151	151	153	153	109	113	114	140	267	292	165	171	262	262	217	227	281	283	127	127	186	186	180	184	184	184
VL_EL_FC207204	1	165	181	149	151	153	162	109	109	140	140	292	313	165	171	262	262	217	217	281	281	127	127	186	186	180	184	180	184
VL_EL_FC207205	1	165	167	151	151	153	162	109	109	140	140	267	313	165	171	256	259	227	229	281	283	127	127	186	186	181	181	180	184
VL_EL_FC207206	1	169	177	145	153	155	155	109	113	114	114	274	313	165	165	262	268	231	233	281	283	127	127	186	186	181	181	184	188
VL_EL_FC207207	1	165	167	149	151	153	164	109	109	140	140	292	313	165	171	256	262	217	217	281	285	123	127	186	186	180	180	180	184
VL_EL_FC207201	1	169	169	147	151	162	162	109	109	138	140	264	264	135	165	259	262	229	233	281	283	127	127	186	186	181	183	180	184
VL_EL_FC207202	1	169	169	147	149	162	162	109	113	140	140	264	264	165	165	262	262	229	233	281	281	127	127	186	186	181	185	184	184
VL_EL_FC207199	1	169	169	151	153	153	166	105	109	114	140	264	307	135	135	262	262	231	231	273	273	127	127	186	186	180	180	180	196
VL_EL_FC207200	1	169	183	149	151	162	162	105	105	140	140	267	307	135	165	262	262	233	239	271	271	127	127	186	186	181	181	180	180
VL_EL_FC207212	1	169	171	151	151	153	162	109	109	140	140	271	271	168	171	259	262	233	233	283	283	127	127	186	186	181	181	177	180
VL_EL_FC207208	1	169	171	149	151	155	162	109	109	140	140	271	307	135	165	262	268	233	233	283	283	127	127	186	186	181	181	177	188
VL_EL_FC207210	1	165	169	151	153	149	164	109	113	140	140	274	313	135	135	265	265	229	233	281	283	127	131	186	186	181	185	180	180
VL_EL_FC207211	1	169	171	149	151	155	162	109	109	140	140	271	307	135	171	262	265	229	233	283	283	127	127	186	186	181	181	177	184
VL_EL_FC207209	1	165	169	151	151	155	157	113	113	138	140	271	271	135	168	265	265	229	233	279	283	127	127	186	186	183	185	180	184
ULC201430	1	169	173	151	153	153	164	105	109	114	140	264	313	165	171	262	265	233	233	271	271	127	127	114	186	180	180	184	184
ULC216270	1	169	171	153	155	149	153	109	109	140	140	271	286	135	135	259	265	229	233	281	283	127	127	186	186	181	185	188	188
ULC217178	1	169	177	149	151	162	164	109	113	140	140	307	307	135	165	259	262	229	233	281	283	127	127	186	186	181	181	177	180
ULC217186	1	167	169	149	151	149	153	109	109	138	140	264	313	135	165	262	262	233	239	281	283	127	127	186	186	181	185	177	177
ULCEMR38	1	167	181	149	149	149	162	109	109	138	140	264	264	165	165	262	265	233	239	281	283	127	127	186	186	185	185	177	192
ULCEMR32	1	169	177	151	151	155	162	105	109	140	140	264	313	135	135	265	265	229	229	271	283	127	131	114	186	181	181	180	184
ULCEMR37	1	167	169	147	151	155	164	109	109	136	140	264	264	165	171	262	265	217	233	271	281	127	127	186	186	180	195	177	180
ULC217179	1	169	181	153	153	162	164	109	109	138	140	313	313	165	171	262	265	231	237	275	281	127	127	114	186	181	181	184	184
ULC217180	1	169	181	149	153	153	164	105	113	140	142	264	304	135	165	262	265	231	233	283	283	127	127	186	186	181	181	180	180
ULC217181	1	169	177	149	155	162	164	105	109	138	140	264	304	135	135	262	265	227	233	283	283	127	127	186	186	180	180	180	184
ULC217182	1	169	181	149	151	153	164	109	113	140	140	264	264	135	168	262	268	229	229	283	285	127	127	186	186	181	181	180	184
ULC217183	1	169	169	149	149	153	162	109	115	138	140	304	313	135	171	265	265	229	233	271	283	127	127	186	186	181	181	180	184
ULC217184	1	167	181	149	149	153	162	109	113	138	140	264	313	165	165	262	265	233	239	281	283	127	127	186	186	181	185	192	200
ULC217185	1	169	169	155	155	153	162	105	109	114	138	264	264	135	135	262	265	227	229	281	283	127	127	186	186	181	181	180	184
ULCEMR36	1	167	181	149	151	153	164	109	113	114	140	264	264	171	171	262	262	227	233	271	281	127	131	114	186	181	181	180	188
ULCEMR35	1	169	181	151	151	153	153	109	113	140	142	292	307	135	162	256	268	225	239	277	283	127	127	186	186	181	181	177	184
ULCEMR33	1	171	181	149	151	153	153	109	113	140	140	264	313	165	165	265	265	229	233	271	283	127	127	186	186	181	181	180	200
ULCEMR31	1	169	169	155	155	153	162	105	109	114	138	264	264	135	135	262	265	227	229	281	283	127	127	186	186	181	181	180	184
ULCEMR34	1	169	181	149	151	155	164	109	113	140	140	264	264	165	165	262	265	227	239	271	281	127	127	186	186	181	181	177	184
ULC217189	1	169	169	149	153	164	164	109	109	140	140	264	313	135	165	262	262	217	231	281	281	127	131	186	186	181	185	180	184
ULCEMR29	1	167	181	149	149	153	162	109	113	138	140	264	313	165	165	262	265	233	239	281	283	127	127	186	186	181	185	192	200
ULCEMR30	1	169	181	149	151	153	164	109	113	140	140	264	264	135	135	262	265	227	229	271	281	127	127	186	186	181	181	177	184
ULCEMR50	1	169	169	151	151	157	159	109	109	114	140	305	307	135	165	262	265	229	229	271	283	127	127	186	186	181	185	177	184
ULCEMR39	1	169	169	151	153	155	164	109	113	140	140	264	305	165	174	262	262	233	237	271	281	127	127	186	186	181	181	177	180
ULCEMR47	1	169	171	149	149	153	153	109	113	136	140	264	274	135	168	262	271	231	233	271	279	127	127	114	186	181	181	180	184
ULCEMR51	1	169	183	149	151	153	164	109	113	138	140	264	292	135	171	262	262	229	239	271	271	127	127	114	186	181	181	177	180
ULCEMR48	1	167	169	147	155	153	155	109	115	138	140	274	313	135	135	262	265	217	227	281	281	127	127	186	186	181	181	180	184
ULCEMR41	1	169	173	151	151	159	164	113	113	138	140	264	307	135	165	262	265	229	229	271	281	127	131	114	186	181	185	180	184
ULCEMR46	1	165	167	147	151	153	162	113	115	140	140	274	292	135	162	262	265	217	229	271	281	127	127	114	186	181	181	180	184
ULCEMR42	1	169	177	149	151	155	162	105	109	138	140	264	313	135	165	262	265	229	229	281	283	127	127	114	186	181	181	184	188
ULCEMR45	1	169	169	149	151	153	164	109	109	140	140	271	313	135	165	262	262	217	239	281	283	127	127	186	186	181	181	177	180
ULC217187	1	169	183	149	149	164	164	109	109	140	140	264	271	135	135	262	262	217	239	281	283	127	131	186	186	181	185	177	184
ULC217188	1	169	183	149	149	164	164	109	109	140	140	264	271	135	135	262	262	217	239	281	283	127	131	186	186	181	185	177	184
OL_MtClark219998	1	171	181	149	151	153	162	109	109	114	114	264	264	165	168	262	265	233	239	273	285	127	127	114	186	180	195	184	184
OL_MtClark219999	1	169	181	149	151	153	153	109	109	138	138	264	264	171	171	265	265	227	227	283	283	127	127	186	186	180	180	180	184
OL_MtClark220000	1	171	181	149	151	155	162	109	109	114	140	264	304	165	168	262	262	233	233	283	283	127	127	186	186	180	195	184	184
OL_MtClark220001	1	169	181	151	153	153	153	109	109	114	136	264	304	165	165	262	262	231	231	283	283	127	127	186	186	184	195	180	184
OL_MtClark220002	1	169	169	145	151	153	155	105	109	138	140	264	264	135	165	262	262	229	233	281	281	127	127	186	186	180	180	184	188
OL_MtClark220003	1	171	183	151	155	162	162	109	109	114	136	264	264	165	171	262	265	233	239	281	285	127	127	114	186	180	195	184	184
OL_MtClark220004	1	171	181	151	153	153	153	109	109	114	114	264	264	165	165	262	262	231	231	273	283	127	127	186	186	180	184	180	184
OL_MtClark220005	1	181	183	149	151	162	162	109	109	136	136	264	264	135	171	262	265	233	233	281	285	127	127	186	186	180	184	180	184
OL_MtClark220006	1	181	183	149	149	153	153	109	109	114	138	264	264	135	168	265	265	233	239	285	285	127	127	186	186	180	181	184	184
OL_MtClark220007	1	169	171	151	155	153	155	109	113	114	138	264	304	165	168	262	265	233	233	273	285	127	127	114	186	180	195	184	188
OL_MtClark220008	1	181	183	149	149	153	155	109	109	114	138	264	304	135	171	262	265	227	233	285	285	127	127	114	186	180	180	180	184
OL_MtClark220009	1	169	169	149	155	155	162	109	109	114	138	264	264	135	135	262	265	217	229	273	285	127	127	186	186	180	180	184	184
OL_MtClark220010	1	169	181	149	151	149	162	109	109	136	136	264	264	135	165	262	262	229	233	283	283	127	127	114	186	180	184	180	180
OL_MtClark220011	1	171	183	151	155	162	162	109	109	114	136	264	264	165	171	262	265	233	239	281	285	127	127	114	186	180	195	184	184
OL_MtClark220012	1	181	183	149	151	155	162	109	109	114	138	264	264	135	165	262	265	227	233	273	273	127	127	186	186	180	180	184	184
OL_MtClark220013	1	169	181	149	149	149	153	109	109	114	136	264	264	135	165	262	262	229	239	275	285	127	127	186	186	180	195	184	184
OL_MtClark220014	1	169	171	149	151	153	155	109	109	138	140	264	301	165	165	262	262	233	233	273	283	127	127	-9	-9	180	180	184	188
OL_MtClark220015	1	181	183	149	149	149	153	109	109	136	138	264	264	135	165	262	265	227	227	285	285	127	127	186	186	180	180	180	184
OL_MtClark220016	1	169	181	151	153	153	153	105	113	138	140	264	304	135	171	262	265	227	237	273	273	127	127	186	186	180	180	180	184
OL_MtClark220017	1	181	181	151	151	153	162	113	113	138	140	264	304	135	165	262	265	229	233	283	283	127	127	114	186	180	180	180	184
OL_MtClark220018	1	171	177	149	151	149	153	109	109	114	140	264	264	135	165	262	265	229	229	283	283	127	127	186	186	180	180	180	184
OL_MtClark220019	1	181	183	149	149	149	153	109	109	136	138	264	264	135	165	262	265	227	227	283	283	127	127	186	186	180	180	180	184
OL_MtClark220020	1	169	171	149	149	149	153	109	109	114	136	264	264	165	171	262	262	229	233	283	283	127	127	186	186	180	195	180	184
OL_MtClark220021	1	181	183	149	149	153	162	109	109	136	136	264	264	135	135	262	265	233	239	273	281	127	127	186	186	180	195	184	184
OL_MtClark220022	1	169	171	149	151	153	155	109	109	114	136	264	264	165	171	259	262	229	233	285	285	127	127	186	186	180	195	184	184
OL_MtClark220023	1	169	183	149	151	149	153	105	109	140	140	264	304	135	135	262	262	233	233	273	285	127	127	186	186	180	180	180	184
OL_MtClark220024	1	169	181	149	151	149	153	109	109	-9	-9	264	264	135	165	262	262	229	233	273	273	127	127	186	186	184	195	180	184
Bullfrog_224483	2	171	175	149	155	155	162	113	113	-9	-9	271	289	165	174	-9	-9	229	239	271	277	-9	-9	-9	-9	-9	-9	188	192
Bullfrog_224484	2	169	171	143	155	162	162	115	117	140	140	-9	-9	180	180	-9	-9	229	237	271	271	-9	-9	-9	-9	-9	-9	177	184
KearL_206395	2	171	171	149	151	162	162	109	115	114	138	298	304	159	180	259	259	229	239	277	283	127	131	114	186	180	195	184	184
KearL_206398	2	171	171	147	149	151	153	113	115	114	138	292	294	165	177	256	259	239	239	271	283	127	131	114	114	185	188	177	188
KearL_206397	2	171	173	147	149	153	162	111	117	136	140	264	289	159	174	259	271	221	239	275	283	127	127	114	114	180	180	184	192
KearL_206396	2	171	175	149	155	162	164	113	113	114	114	271	305	165	177	256	256	229	239	275	283	127	131	114	114	188	191	184	192
KearL_206399	2	169	171	143	149	155	157	111	115	138	140	292	292	165	168	253	262	237	239	271	271	127	127	114	114	183	185	184	188
Bullfrog_224480	2	161	179	143	147	164	164	107	111	126	145	279	294	132	156	-9	-9	219	221	283	291	-9	-9	-9	-9	-9	-9	180	180
Bullfrog_224481	2	171	175	147	151	157	162	113	119	138	138	271	289	165	174	-9	-9	-9	-9	271	277	-9	-9	-9	-9	-9	-9	177	177
Bullfrog_224482	2	171	175	141	141	153	162	113	113	142	142	264	264	174	177	-9	-9	233	237	271	281	-9	-9	-9	-9	-9	-9	188	188
MuirL_224075	2	171	173	145	147	155	162	111	113	140	140	264	292	165	177	-9	-9	229	231	277	281	-9	-9	-9	-9	-9	-9	184	184
MuirL_224077	2	171	171	147	149	153	162	111	113	114	140	264	294	165	177	-9	-9	221	233	271	281	-9	-9	-9	-9	-9	-9	180	184
MuirL_224078	2	169	171	147	149	162	164	111	113	114	140	264	271	165	177	-9	-9	231	239	279	279	-9	-9	-9	-9	-9	-9	177	177
SibO_206401	2	171	171	147	151	157	164	113	117	114	140	292	294	162	177	253	256	221	237	271	271	127	131	114	114	185	185	188	188
SibO_206402	2	169	183	145	155	149	164	111	117	114	147	251	289	165	174	247	256	221	252	271	271	127	135	114	122	181	187	177	177
SibO_206403	2	169	171	149	151	157	157	113	113	114	140	264	264	159	165	262	262	231	237	271	277	127	131	114	114	179	179	180	188
SibO_206400	2	169	173	149	155	153	157	109	115	114	140	264	264	165	177	256	262	221	237	277	279	127	131	114	114	180	180	184	188
Swager_224154	3	179	179	143	145	-9	-9	103	117	114	149	242	280	153	156	-9	-9	253	253	271	273	-9	-9	-9	-9	-9	-9	-9	-9
Sonora_224140	3	173	179	141	147	149	159	107	113	140	140	296	310	162	165	-9	-9	253	253	277	277	-9	-9	-9	-9	-9	-9	184	184
Sonora_224141	3	173	173	143	145	155	166	113	113	140	142	289	302	147	156	-9	-9	253	253	269	275	-9	-9	-9	-9	-9	-9	145	168
Sorora_224142	3	179	179	145	145	-9	-9	113	113	145	145	289	294	153	156	-9	-9	253	253	266	267	-9	-9	-9	-9	-9	-9	168	168
Sonora_224143	3	177	179	141	143	149	166	109	115	142	142	289	294	153	165	-9	-9	253	253	267	269	-9	-9	-9	-9	-9	-9	168	168
Sonora_224144	3	177	177	141	147	157	166	101	109	132	145	274	289	156	162	-9	-9	253	253	267	269	-9	-9	-9	-9	-9	-9	145	145
Sonora_224145	3	179	179	-9	-9	162	166	109	115	145	151	285	318	156	159	-9	-9	237	253	275	275	-9	-9	-9	-9	-9	-9	168	168
Sonora_224146	3	173	179	-9	-9	-9	-9	113	113	151	151	285	285	147	153	-9	-9	231	235	262	287	-9	-9	-9	-9	-9	-9	145	145
Sonora_224147	3	175	177	147	147	162	166	113	115	140	142	274	285	143	156	-9	-9	235	235	271	277	-9	-9	-9	-9	-9	-9	168	196
Sonora_224148	3	173	185	143	143	159	162	105	113	140	140	289	289	153	153	-9	-9	223	225	269	275	-9	-9	-9	-9	-9	-9	168	196
Sonora_224149	3	173	177	143	145	149	166	115	115	140	151	285	310	159	162	-9	-9	253	253	275	275	-9	-9	-9	-9	-9	-9	168	168
WilliamsB_202384	3	175	175	147	147	149	162	109	111	142	145	285	285	156	159	238	256	225	225	267	273	131	131	126	161	176	176	200	200
WilliamsB_219225	3	175	177	143	151	159	162	109	109	114	142	289	289	159	171	238	238	219	239	271	271	135	139	114	126	185	185	160	180
WilliamsB_219226	3	171	179	141	143	157	159	103	113	114	147	289	316	150	156	250	256	219	219	273	277	135	135	118	118	176	176	180	188
WilliamsB_219227	3	177	179	147	149	155	159	111	113	145	147	296	296	159	162	244	256	244	244	262	281	131	135	122	126	155	176	200	200
WilliamsB_219228	3	177	179	145	151	155	155	103	109	114	147	289	303	156	162	256	262	247	247	277	281	131	139	110	114	170	173	196	200
WilliamsB_219229	3	175	177	143	147	155	157	103	111	142	145	246	303	156	162	232	235	253	256	277	279	131	139	186	186	161	176	168	196
WilliamsB_219230	3	171	171	139	149	149	159	101	105	138	147	280	285	153	162	235	244	233	245	273	277	131	135	114	126	179	182	196	196
WilliamsB_219231	3	175	179	147	151	157	162	103	109	142	145	246	292	143	162	235	241	235	253	271	273	131	135	114	186	161	176	160	168
WilliamsB_219232	3	177	177	145	147	164	166	107	109	114	114	285	298	162	162	253	253	225	239	275	281	131	135	118	126	176	182	180	180
WilliamsB_219233	3	175	175	139	147	157	162	103	111	147	147	271	298	156	162	238	241	207	245	277	281	135	139	126	194	167	193	180	192
WilliamsB_219234	3	173	177	145	151	159	159	103	113	142	147	289	289	159	162	244	247	223	233	262	275	131	135	114	126	158	179	160	160
WilliamsB_219235	3	173	175	147	149	157	159	103	113	114	142	254	292	156	162	247	247	239	245	271	271	131	131	126	126	176	176	168	168
BohlerC_208320	3	175	175	133	145	159	159	113	113	147	149	271	289	162	165	247	256	231	239	271	275	131	139	126	126	176	182	192	192
BohlerC_208321	3	171	175	145	151	149	157	103	113	145	147	246	285	162	165	238	256	213	227	271	273	135	135	114	161	161	176	160	180
BohlerC_208322	3	175	177	145	151	155	159	94	107	140	142	260	269	156	162	244	244	223	237	250	277	119	119	114	122	173	173	160	180
BohlerC_208323	3	170	183	141	143	155	159	109	109	138	140	246	283	162	162	235	256	227	237	271	275	131	131	114	126	176	179	160	160
BohlerC_208324	3	171	173	141	149	157	157	107	109	140	142	306	316	150	156	256	256	225	244	266	273	131	135	114	126	158	185	180	192
BohlerC_208325	3	177	179	131	149	149	149	103	113	140	147	257	289	150	165	238	247	244	249	273	277	131	135	118	126	167	176	192	192
BohlerC_208326	3	177	177	147	151	157	164	105	115	114	114	269	289	156	162	241	241	215	256	262	275	135	135	118	122	167	173	177	177
BohlerC_208327	3	170	175	143	151	157	159	105	109	149	149	306	316	153	165	256	256	237	237	266	271	135	135	126	161	167	179	160	176
BohlerC_208543	3	171	183	141	147	162	166	111	111	114	149	292	296	156	159	232	256	233	253	269	269	131	135	114	114	176	176	164	164
BohlerC_208544	3	171	183	143	145	149	155	111	111	114	142	271	296	156	162	253	256	213	260	271	271	135	135	114	126	173	193	160	160
BohlerC_208545	3	175	177	131	143	162	164	103	103	140	145	272	316	143	162	244	256	221	225	273	277	119	136	114	126	176	179	180	188
BohlerC_208546	3	181	181	145	147	149	157	105	113	145	147	269	292	156	162	253	256	241	245	279	279	135	135	114	161	182	182	192	204
BohlerC_208547	3	179	179	147	151	155	159	103	107	114	140	271	271	150	165	235	241	215	215	277	277	135	135	126	126	179	179	172	172
BohlerC_208548	3	179	179	143	145	157	162	101	111	142	147	289	310	156	156	235	256	239	245	273	273	135	135	114	161	182	182	168	168
BohlerC_208549	3	175	175	147	151	155	166	107	111	145	147	294	298	162	165	244	247	237	258	267	277	135	139	126	186	167	176	180	180
BohlerC_208550	3	173	181	143	145	159	159	109	109	142	142	257	283	162	165	256	256	237	253	269	277	131	135	114	126	176	176	173	173
BohlerC_208551	3	175	177	147	147	157	159	103	109	142	142	303	303	153	162	238	238	207	225	275	276	131	135	126	186	179	179	168	168
BohlerC_208552	3	175	183	141	147	155	159	105	107	114	140	246	296	159	162	235	241	207	227	271	271	131	139	114	126	176	182	195	195
BohlerC_208553	3	179	179	145	147	149	157	109	109	147	147	289	298	153	165	232	250	225	225	262	277	131	135	122	126	173	182	196	196
BohlerC_208554	3	170	175	145	145	157	159	105	111	114	114	289	301	156	156	241	244	229	261	271	275	131	135	114	126	161	188	192	192
BohlerC_216299	3	173	173	131	141	157	159	109	109	140	142	285	316	156	162	253	256	225	243	266	277	131	135	114	126	161	185	188	192
BohlerC_216300	3	173	175	143	147	159	162	103	109	145	145	296	298	153	156	244	253	207	253	277	281	131	135	114	126	176	185	168	204
BohlerC_216301	3	175	175	143	147	149	159	105	109	114	145	262	280	156	162	238	256	227	244	269	271	123	131	114	118	161	182	168	188
BohlerC_216302	3	179	179	145	149	153	162	111	111	142	142	246	303	143	162	241	241	229	237	271	277	135	135	114	118	176	182	192	192
BohlerC_216303	3	171	171	147	149	162	166	103	111	145	151	260	298	153	156	244	256	229	256	262	277	135	135	126	126	176	185	192	200
BohlerC_216304	3	175	179	143	145	157	162	103	111	114	154	298	316	150	162	253	256	239	239	262	271	131	135	161	194	170	176	168	180
MonoM_208328	3	181	181	145	147	159	166	107	111	114	147	271	294	153	156	244	252	229	239	273	273	119	131	118	126	176	182	184	188
MonoM_208329	3	181	181	145	149	159	172	109	111	147	158	283	289	156	156	244	253	233	244	250	277	135	139	114	122	161	176	172	172
MonoM_208330	3	177	177	141	143	155	157	105	111	132	147	283	294	156	162	235	235	213	223	271	271	119	119	114	186	176	179	184	192
MonoM_208331	3	175	175	149	153	157	157	105	109	136	154	283	301	156	162	244	256	213	243	271	271	131	139	118	161	179	182	199	199
MonoM_208332	3	181	181	143	147	162	166	111	115	114	136	289	292	162	162	244	250	253	253	271	271	135	139	118	126	176	176	195	195
MonoM_208333	3	170	177	131	145	159	172	107	111	145	158	271	283	156	162	253	256	221	233	250	277	135	135	114	126	179	179	160	160
Sawmill_221279	3	177	177	143	149	159	162	101	113	145	151	246	302	165	165	256	256	237	237	277	277	135	139	114	114	179	185	168	168
Sawmill_221280	3	177	177	145	145	149	159	101	113	142	145	285	289	156	159	256	256	245	245	267	273	119	135	114	114	170	176	168	168
Adobe_221276	3	175	175	139	145	-9	-9	111	113	114	136	274	280	143	156	-9	-9	219	256	271	271	131	139	118	118	-9	-9	160	177
Adobe_221277	3	177	179	143	143	157	162	109	111	140	147	286	296	162	162	253	253	213	241	262	277	135	135	114	186	167	179	180	192
Adobe_221278	3	175	175	143	143	149	159	111	111	114	142	280	302	156	171	250	256	233	233	271	271	131	135	126	186	179	185	164	164
CottonC_219907	4	181	181	143	143	159	159	113	113	114	147	271	324	150	159	232	253	227	239	-9	-9	131	135	114	118	182	181	184	184
CottonC_219908	4	177	177	145	147	153	155	101	103	145	147	271	328	162	162	238	247	235	253	277	277	131	131	118	186	176	182	184	184
CottonC_219909	4	175	181	131	147	149	149	103	113	147	149	321	324	162	162	244	253	227	249	276	276	131	135	122	122	176	189	-9	-9
CottonC_219910	4	177	183	143	147	149	155	115	115	145	145	274	291	162	165	244	256	227	245	269	273	135	139	114	126	176	189	192	192
CottonC_219911	4	181	181	141	145	159	159	99	113	114	147	283	298	150	153	250	253	223	235	262	267	131	139	114	122	176	176	192	192
CottonC_219912	4	177	177	131	131	159	159	103	103	114	130	289	301	153	165	232	244	225	229	277	277	135	135	118	118	158	185	-9	-9
CottonC_219913	4	171	181	143	145	157	162	103	113	142	142	274	321	159	159	247	256	225	253	262	281	131	135	118	122	185	189	164	172
CottonC_219914	4	183	183	145	149	144	157	105	113	145	154	274	274	153	153	244	244	225	225	262	273	135	135	114	122	182	185	180	180
CottonC_219915	4	177	177	-9	-9	153	159	113	115	-9	-9	274	324	162	165	247	259	227	241	273	273	131	131	114	118	176	189	-9	-9
CottonC_219916	4	179	179	-9	-9	153	159	93	113	-9	-9	274	291	162	165	250	259	227	227	273	279	131	135	118	122	173	185	180	180
CottonC_219917	4	177	177	-9	-9	149	159	111	113	-9	-9	283	289	159	162	256	256	227	249	271	277	135	135	118	122	173	189	200	200
CottonC_219918	4	181	183	-9	-9	159	159	103	111	-9	-9	272	344	156	162	253	259	225	239	275	279	135	135	118	122	176	182	-9	-9
CottonC_219919	4	-9	-9	-9	-9	155	157	103	103	-9	-9	289	316	165	165	232	235	235	256	262	279	135	135	118	126	182	188	168	168
CottonC_219920	4	181	181	-9	-9	153	162	109	109	-9	-9	324	328	153	159	244	250	213	213	267	273	135	135	114	118	179	187	200	200
CottonC_219921	4	175	179	-9	-9	155	159	103	113	-9	-9	261	328	156	162	232	253	225	235	262	273	135	135	118	118	158	173	172	177
CottonC_219922	4	179	179	-9	-9	149	157	103	111	-9	-9	271	298	153	162	250	259	207	253	262	262	135	139	118	126	185	193	168	200
CottonC_219923	4	181	181	143	149	155	162	93	111	147	147	274	278	156	156	232	247	223	247	262	275	131	135	122	122	176	185	168	168
CottonC_219924	4	181	183	143	147	153	155	111	113	114	140	264	274	147	162	232	244	207	245	279	283	131	135	118	161	182	193	168	188
CottonC_219925	4	179	179	143	151	153	159	111	113	142	145	274	294	153	156	244	256	207	213	273	273	131	135	118	122	176	184	168	200
CottonC_219926	4	181	183	145	147	159	159	103	103	114	145	283	296	156	162	250	256	225	225	273	273	135	135	118	122	158	182	184	184
CrookC_217106	4	177	179	141	151	155	157	111	113	142	145	271	283	162	165	250	253	207	229	262	271	135	139	122	126	176	184	172	177
CrookC_217107	4	177	183	143	145	155	159	103	103	140	145	274	274	162	165	244	253	245	253	271	276	135	135	114	118	182	189	180	180
CrookC_217111	4	171	177	143	151	157	159	101	115	142	145	294	302	153	156	244	256	235	239	271	271	131	131	122	122	176	189	168	168
CrookC_217112	4	181	181	145	145	155	155	103	111	142	142	269	292	156	162	247	253	207	253	271	273	131	131	122	186	182	182	180	180
CrookC_217113	4	171	171	145	151	153	155	101	103	140	145	254	292	156	162	244	262	253	253	271	271	135	135	122	122	182	182	168	168
CrookC_217114	4	171	171	147	147	155	162	103	103	145	145	289	294	156	162	250	253	207	247	271	279	131	135	114	118	158	176	172	180
CrookC_217115	4	171	171	141	147	153	155	103	113	142	145	289	324	156	162	244	250	229	247	262	279	135	139	114	161	158	182	200	200
CrookC_217116	4	171	175	131	145	159	159	101	115	142	145	274	283	159	162	253	256	217	223	271	275	139	139	118	122	176	181	168	180
CrookC_217117	4	183	183	141	149	155	155	103	103	142	145	269	269	156	162	250	253	229	253	271	279	135	135	114	122	158	182	172	172
CrookC_217118	4	177	177	143	143	153	159	109	113	145	147	271	348	162	162	250	259	213	225	271	277	131	139	118	122	-9	-9	180	180
Badger_216306	4	177	177	145	149	153	155	101	113	132	147	274	274	153	153	244	244	225	225	262	262	131	131	122	122	176	176	177	180
Badger_216307	4	177	179	143	145	155	159	99	113	145	145	267	289	153	162	247	256	207	207	277	277	131	139	114	118	176	176	180	180
Badger_216308	4	-9	-9	145	147	153	166	111	113	145	147	267	321	153	153	247	253	207	207	258	262	135	135	122	194	158	182	200	200
Badger_216309	4	177	183	147	149	155	155	113	113	145	147	267	267	162	165	253	256	225	225	258	262	131	135	118	122	158	182	180	184
RockC_224151	5	175	179	145	149	149	159	93	109	140	142	289	324	150	153	-9	-9	225	243	262	279	-9	-9	-9	-9	-9	-9	160	160
RockC_224152	5	177	179	145	145	157	159	101	113	114	149	273	324	156	156	-9	-9	-9	-9	271	271	-9	-9	-9	-9	-9	-9	180	180
RockC_224153	5	177	181	145	157	146	157	103	113	138	138	298	324	150	153	-9	-9	237	243	269	277	-9	-9	-9	-9	-9	-9	160	180
SilverCa_217271	5	177	177	145	147	159	159	105	111	132	142	274	316	150	159	241	253	225	225	260	281	131	135	110	118	179	179	200	200
PineC_224150	5	175	181	133	145	159	159	99	109	114	142	256	268	162	168	-9	-9	221	239	271	271	-9	-9	-9	-9	-9	-9	192	192
SFBishop_221245	5	177	177	145	145	144	155	109	109	114	114	-9	-9	168	171	253	256	221	221	271	271	131	135	126	126	-9	-9	177	180
SFBishop_221246	5	177	181	147	149	144	157	109	111	114	114	-9	-9	162	162	232	232	221	221	273	281	135	135	114	126	179	181	168	184
SFBishop_221247	5	175	175	147	149	144	157	109	111	114	114	248	248	159	162	238	238	215	260	271	273	135	135	118	126	173	179	184	184
SFBishop_221248	5	175	177	145	149	144	155	111	113	142	142	277	277	153	165	253	259	256	260	-9	-9	135	135	122	126	179	181	145	145
SFBishop_221249	5	177	177	145	147	144	162	109	109	114	114	289	294	156	168	256	259	249	251	267	277	135	139	126	126	173	173	145	168
SFBishop_221250	5	177	181	147	147	159	162	101	101	114	142	268	268	159	165	256	259	256	258	277	277	135	135	122	126	181	181	160	184
SFBishop_221251	5	177	177	145	147	144	159	101	111	114	142	271	271	162	171	256	256	256	258	271	277	135	135	126	126	-9	-9	168	168
SFBishop_221252	5	-9	-9	131	131	144	155	99	107	114	140	285	292	159	162	241	256	251	253	269	269	135	139	122	127	-9	-9	184	184
SFBishop_221253	5	179	179	145	147	144	164	109	109	114	114	260	280	156	168	256	256	253	260	271	275	135	139	126	126	179	181	168	184
SFBishop_221254	5	179	179	147	149	144	155	111	111	114	142	283	289	171	171	238	256	256	260	275	277	139	139	122	122	173	173	168	168
SFBishop_221255	5	175	177	145	147	144	157	101	103	142	145	264	285	159	171	256	256	239	251	269	277	131	135	122	126	179	179	168	188
SFBishop_221256	5	171	171	131	131	157	157	109	111	142	145	280	285	156	162	256	256	253	253	269	271	131	135	122	126	179	179	145	196
SFBishop_221257	5	175	177	143	147	144	144	111	111	114	114	264	271	165	171	256	256	241	258	269	269	131	139	118	186	173	173	168	168
SFBishop_221258	5	175	177	145	145	144	144	107	111	114	142	260	260	159	171	256	259	251	258	269	277	131	131	126	126	179	179	160	177
SFBishop_221259	5	175	175	131	145	144	159	111	113	114	142	273	273	162	162	-9	-9	251	256	269	269	135	139	126	126	181	181	168	184
Weir_221274	5	177	179	131	147	157	159	113	113	114	114	264	289	162	168	253	256	253	260	269	269	135	135	122	122	179	185	145	168
Weir_221275	5	177	179	-9	-9	159	162	109	111	114	114	280	285	159	168	238	238	251	260	273	273	135	139	122	126	181	185	145	145
Weir_221273a	5	175	175	131	149	149	157	109	109	112	114	277	285	168	171	244	256	256	260	271	271	135	135	110	126	176	195	168	184
Weir_221273b	5	175	183	131	143	144	159	113	113	112	114	264	274	168	168	256	256	241	256	269	269	135	135	122	126	181	181	177	177
SouthL_221260	5	181	181	145	147	-9	-9	111	111	-9	-9	285	292	159	159	-9	-9	256	258	269	269	135	135	127	127	-9	-9	160	160
SouthL_221261	5	-9	-9	-9	-9	-9	-9	-9	-9	-9	-9	-9	-9	168	171	-9	-9	-9	-9	258	258	-9	-9	-9	-9	-9	-9	180	184
SouthL_221262	5	177	177	131	145	144	157	109	113	114	147	277	285	159	171	256	256	251	251	266	267	131	139	126	126	179	181	168	184
SouthL_221263	5	-9	-9	143	153	159	159	111	111	114	114	264	271	159	168	256	259	258	260	277	277	135	135	126	126	179	185	177	177
SouthL_221264	5	175	181	145	147	159	162	109	109	114	145	264	274	162	168	256	256	251	258	269	277	135	139	122	122	179	195	168	168
SouthL_221265	5	177	181	145	145	144	157	111	111	114	114	289	289	168	168	241	256	253	258	271	277	135	139	126	126	179	179	145	168
SouthL_221266	5	179	179	145	149	159	159	109	113	114	114	274	298	156	162	244	259	247	258	269	279	135	139	122	122	181	181	184	184
SouthL_221267	5	177	177	131	145	149	155	109	113	112	142	273	292	162	165	259	259	253	253	269	277	135	135	118	126	176	179	168	168
SouthL_221268	5	177	179	145	149	159	159	109	113	114	142	264	271	-9	-9	256	256	247	258	271	273	135	139	126	126	179	181	160	160
SouthL_221269	5	171	175	145	145	157	159	101	113	-9	-9	-9	-9	-9	-9	-9	-9	249	251	269	269	135	135	126	126	-9	-9	168	184
SouthL_221270	5	175	175	131	145	144	159	107	111	114	142	271	289	162	168	256	259	253	258	269	269	135	135	118	122	179	181	177	184
SouthL_221271	5	175	181	145	147	157	162	103	113	142	142	289	289	168	171	256	256	258	258	269	271	135	135	118	122	179	179	168	168
SouthL_221272	5	171	171	145	147	157	159	101	113	114	114	274	289	156	159	256	256	253	260	269	269	135	139	126	126	181	181	168	177
PineC_221244	5	177	179	147	147	-9	-9	109	113	114	140	264	285	162	168	253	256	221	251	273	277	135	139	110	122	-9	-9	168	168
LBM_224487	6	167	183	139	139	162	162	111	115	145	149	252	265	156	156	-9	-9	223	247	273	273	-9	-9	-9	-9	-9	-9	164	184
LBM_224485	6	167	183	139	141	157	162	111	113	142	149	252	252	143	156	-9	-9	217	253	258	273	-9	-9	-9	-9	-9	-9	158	164
LBM_224486	6	171	171	139	151	149	157	111	111	145	147	252	256	162	162	-9	-9	-9	-9	258	258	-9	-9	-9	-9	-9	-9	164	164
BM_222666	6	171	185	139	145	151	153	111	113	142	154	252	260	153	159	247	247	249	258	258	273	135	135	122	126	185	185	164	164
BM_222667	6	175	183	139	143	155	159	105	111	145	149	258	264	159	162	253	259	-9	-9	258	275	135	135	114	122	185	187	164	164
BM_222668	6	167	171	143	145	155	162	109	111	145	145	252	262	153	153	247	247	223	225	273	275	135	135	114	114	179	187	164	164
BM_222669	6	171	185	139	153	-9	-9	109	113	114	145	-9	-9	-9	-9	247	259	-9	-9	258	258	135	135	126	126	-9	-9	180	180
BM_222670	6	171	171	139	145	157	159	111	111	149	149	252	258	-9	-9	256	259	247	249	258	275	135	135	126	126	185	187	164	164
BM_222671	6	183	185	141	145	157	159	111	111	140	157	258	258	159	159	247	259	217	223	273	275	135	135	114	126	185	185	164	164
BM_222672	6	171	183	143	153	149	159	111	111	114	151	252	252	153	156	247	247	247	251	258	258	135	135	114	122	185	195	180	180
BM_222673	6	183	185	143	143	157	159	111	111	154	154	252	252	156	159	247	253	225	253	-9	-9	135	135	114	114	185	185	164	164
BM_JAC399	6	173	175	139	143	157	159	105	115	145	145	252	266	153	153	253	253	225	249	258	275	135	139	114	126	185	185	164	164
BM_JAC401	6	171	183	143	153	155	162	105	113	145	145	256	277	156	165	253	256	251	251	275	275	135	139	126	126	185	195	164	164
BM_JAC403	6	171	171	-9	-9	155	162	105	111	145	145	252	252	165	165	247	247	233	237	258	258	135	135	126	126	-9	-9	184	184
BM_JAC404	6	175	183	143	145	155	157	105	111	145	145	-9	-9	156	165	250	253	251	253	275	275	135	135	114	114	-9	-9	184	184
BM_JAC405	6	167	167	141	143	155	166	113	113	145	149	252	324	150	156	247	247	217	225	273	275	135	135	122	126	179	187	164	164
BM_JAC412	6	171	171	143	145	155	159	111	113	145	151	252	252	162	165	247	247	229	253	271	273	135	135	126	126	185	185	164	164
BM_JAC413	6	171	183	139	143	159	162	109	111	140	147	252	256	159	159	256	256	251	251	273	275	135	135	126	126	185	187	164	164
BM_JAC415	6	171	183	143	143	149	159	109	111	142	151	252	256	159	159	247	247	229	251	258	258	135	135	122	122	179	187	180	180
BM_JAC417	6	167	173	145	145	159	162	109	115	140	145	252	273	156	156	247	250	223	258	258	275	135	135	122	126	185	195	184	188
BM_JAC418	6	171	171	139	139	155	162	105	109	145	149	252	252	156	156	247	259	249	253	258	258	135	139	114	126	185	185	180	180
BM_KCR487	6	171	171	-9	-9	155	155	111	111	114	145	252	264	165	165	247	250	-9	-9	258	258	135	135	126	126	185	185	184	188
BM_222661	6	173	173	-9	-9	159	162	105	111	145	145	252	252	159	162	-9	-9	213	247	-9	-9	135	135	122	126	179	179	184	184
BM_222662	6	183	185	139	145	-9	-9	111	113	-9	-9	-9	-9	153	159	-9	-9	213	247	258	258	135	135	122	126	-9	-9	164	164
BM_222663	6	167	183	141	145	157	157	111	115	140	142	252	266	150	150	247	247	217	233	258	258	127	135	122	126	185	185	184	184
BM_222664	6	183	185	141	145	157	159	111	111	140	157	258	258	156	165	247	259	217	223	273	273	135	135	114	126	185	185	164	164
BM_222665	6	175	185	139	153	151	155	111	111	114	154	252	264	162	162	247	247	247	249	258	275	135	135	114	122	185	195	164	164
BM_222659	6	167	171	145	145	162	162	105	111	142	149	252	252	150	153	247	247	247	258	275	275	135	135	122	126	185	187	164	164
BM_222660	6	183	183	147	151	159	162	111	113	145	145	256	316	165	165	247	250	213	253	258	258	135	135	122	126	185	187	164	164
